# Supplementary material for: Qualitative Study on Antimicrobial Usage and Resistance in the Dairy Chain: A Situation Analysis and Solutions by Stakeholders from Punjab, India
Source: Antibiotics (Basel). 2022 Sep 9;11(9):1229. doi: 10.3390/antibiotics11091229 (PMC9495224; doi:10.3390/antibiotics11091229)
Supplement: Supplementary file 1 [file antibiotics-11-01229-s001.zip]

Archive with 1 entries (1 files):
- antibiotics-1858745-supplementary.pdf
